# Supplementary material for: Emerging Role of miR-21-5p in Neuron–Glia Dysregulation and Exosome Transfer Using Multiple Models of Alzheimer’s Disease
Source: Cells. 2022 Oct 26;11(21):3377. doi: 10.3390/cells11213377 (PMC9655962; doi:10.3390/cells11213377)
Supplement: Supplementary file 1 [file cells-11-03377-s001.zip]

Archive with 1 entries (1 files):
- cells-1871729-supplementary.pdf
